# Supplementary material for: In-air and in-water performance comparison of Passive Gamma Emission Tomography with activated Co-60 rods
Source: Sci Rep. 2023 Sep 27;13:16189. doi: 10.1038/s41598-023-42978-2 (PMC10533838; doi:10.1038/s41598-023-42978-2)
Supplement: Supplementary file 1 — Supplementary Information. [file 41598_2023_42978_MOESM1_ESM.xlsx]

## Sheet: Sheet1
	In-air and in-water performance comparison of Passive Gamma Emission Tomography with activated Co-60 rods
	Riina Virta, Tatiana A. Bubba, Mikael Moring, Samuli Siltanen, Tapani Honkamaa and Peter Dendooven
	Figure 6
	Identifier in figure	Gamma energy window	Image quality index
			delta	sigma
	violet, circle	1100-3000 keV	0.5672	0.0991
	violet, triangle, left	1100-3000 keV	0.5587	0.0862
	violet, triangle, right	1100-3000 keV	0.549	0.1199
	violet, x	1100-3000 keV	0.6642	0.0798
	pink, circle, filled	900-1100 keV	0.6122	0.0642
	pink, triangle, filled, left	900-1100 keV	0.5872	0.0702
	pink, triangle, filled, right	900-1100 keV	0.6602	0.0841
	pink, +	900-1100 keV	0.6722	0.0656
	Figure 8
	Identifier in figure	Measurement grid #	Image quality index
			delta	sigma
	orange, triangle	3	0.6303	0.063
	orange, circle, bottom	2	0.3585	0.0702
	orange, circle, top	2	0.5956	0.0705
	orange, x	2	0.5268	0.0641
	green, triangle, left	3	0.7214	0.727
	green, triangle, right	3	0.665	0.0782
	green, +	3	0.6821	0.0627
	green, circle	2	0.5888	0.0745
